# Supplementary material for: The diagnostic yield of intellectual disability: combined whole genome low-coverage sequencing and medical exome sequencing
Source: BMC Med Genomics. 2020 May 19;13:70. doi: 10.1186/s12920-020-0726-x (PMC7236547; doi:10.1186/s12920-020-0726-x)
Supplement: Supplementary file 3 — Additional file 3: Supplemental Data Table S3. The QC of Whole genome low-coverage sequencing. [file 12920_2020_726_MOESM3_ESM.xlsx]

## Sheet: WGS_QC_DATA
Supplemental Data Table S3. The QC of Whole genome low-coverage sequencing
Patient ID	total_base(G)	map_ratio	average_depth_on_target	target_size	gt_1x_on_target	on_target_reads	on_target_reads_ratio
P17	3.50956	0.997	0.9108X	3095693956	0.474279	21986178	0.94
P18	3.54885	0.9968	0.9675X	3095693956	0.520358	22288974	0.942
P19	3.84782	0.9975	1.0349X	3095693956	0.528786	24132407	0.941
P20	3.87703	0.9979	1.049X	3095693956	0.541996	24378597	0.943
P21	3.68252	0.9955	0.9981X	3095693956	0.531818	23076397	0.94
P22	3.29339	0.9969	0.8999X	3095693956	0.498576	20666733	0.941
P23	2.99939	0.9948	0.8072X	3095693956	0.457985	18861415	0.943
P24	3.94657	0.9971	1.0685X	3095693956	0.540594	24737968	0.94
P25	3.49519	0.9945	0.9538X	3095693956	0.508831	21806962	0.936
P26	4.11455	0.9972	1.1109X	3095693956	0.554038	25729281	0.938
P27	3.90615	0.9968	1.0527X	3095693956	0.531798	24469764	0.94
P28	4.47887	0.9969	1.2101X	3095693956	0.579804	28176742	0.944
P29	5.14235	0.9953	1.3021X	3095693956	0.609208	32126941	0.937
P30	5.81581	0.9976	1.4846X	3095693956	0.65521	36411366	0.939
P31	4.29571	0.9849	1.0437X	3095693956	0.500057	26533240	0.927
P32	5.27995	0.9756	1.3353X	3095693956	0.607911	32346971	0.919
P33	5.13109	0.9758	1.3214X	3095693956	0.610344	31655916	0.925
P34	3.9542	0.9762	1.0384X	3095693956	0.537451	24327303	0.923
P35	4.51255	0.958	1.1458X	3095693956	0.567471	27400637	0.911
P36	3.25057	0.9659	0.8433X	3095693956	0.470831	19776911	0.913
P37	3.52259	0.9599	0.9114X	3095693956	0.491944	21392171	0.911
P38	5.07377	0.9754	1.3092X	3095693956	0.610107	31228668	0.923
P39	4.3356	0.9792	1.1252X	3095693956	0.559495	26712707	0.924
P40	4.80855	0.9926	1.253X	3095693956	0.601003	29932770	0.934
P41	4.47536	0.9935	1.1788X	3095693956	0.58311	28146768	0.943
P42	4.35517	0.9946	1.156X	3095693956	0.58539	27353188	0.942
P43	4.14243	0.9952	1.0958X	3095693956	0.56668	25922873	0.939
P44	5.06298	0.9941	1.3398X	3095693956	0.628314	31729927	0.94
P45	4.46352	0.9963	1.2008X	3095693956	0.595866	28093520	0.944
P46	5.00071	0.9955	1.3016X	3095693956	0.630416	31393779	0.942
P47	4.65675	0.9968	1.2192X	3095693956	0.595654	29158992	0.939
P48	4.4723	0.9952	1.1843X	3095693956	0.591844	27976757	0.938
P49	4.36789	0.9943	1.1552X	3095693956	0.593719	27278511	0.937
P50	4.6688	0.9951	1.1206X	3095693956	0.561104	29186127	0.938
P51	4.80984	0.9949	1.1372X	3095693956	0.575145	30355175	0.947
P52	5.26042	0.9951	1.2838X	3095693956	0.613787	32993647	0.941
P53	5.55357	0.9973	1.4616X	3095693956	0.651039	34965729	0.944
P54	5.41142	0.9988	1.3761X	3095693956	0.628885	33928918	0.94
P55	5.51147	0.9952	1.2435X	3095693956	0.558403	34717051	0.945
P56	5.26614	0.9903	1.1783X	3095693956	0.544788	32870506	0.936
P57	4.5716	0.9916	1.0891X	3095693956	0.55022	28684039	0.941
P58	4.14645	0.992	1.0329X	3095693956	0.542379	25940442	0.938
P59	4.6867	0.9918	1.1459X	3095693956	0.575909	29534800	0.945
P60	4.57705	0.9892	1.1217X	3095693956	0.556903	28821359	0.945
P61	4.45296	0.9872	1.0793X	3095693956	0.552662	27983345	0.943
P62	5.63872	0.989	1.335X	3095693956	0.616747	35407103	0.942
P63	5.24507	0.988	1.2651X	3095693956	0.598373	32954633	0.942
P64	4.70952	0.9879	1.1401X	3095693956	0.553033	29596433	0.943
P65	4.23389	0.9908	1.0365X	3095693956	0.543776	26560632	0.941
P66	4.29923	0.9971	1.0862X	3095693956	0.556785	26979842	0.941
P67	3.96855	0.9976	1.0516X	3095693956	0.55102	24901786	0.941
P68	5.50542	0.9962	1.3746X	3095693956	0.631735	34512939	0.94
P69	5.8051	0.995	1.465X	3095693956	0.662926	36399596	0.941
P70	4.30438	0.9603	0.9951X	3095693956	0.454252	27075563	0.944
P71	5.27091	0.9964	1.3516X	3095693956	0.63313	33179786	0.944
P72	5.10645	0.9986	1.2164X	3095693956	0.596194	31847862	0.936
P73	5.37669	0.9984	1.2727X	3095693956	0.611128	33716839	0.941
P74	4.85889	0.9982	1.1707X	3095693956	0.588467	30429288	0.939
P75	5.61756	0.919	1.1318X	3095693956	0.56247	33111544	0.884
P76	3.04021	0.9863	0.7358X	3095693956	0.378864	19224381	0.949
P77	5.94349	0.9809	1.2847X	3095693956	0.587925	37298069	0.941
P78	5.33441	0.9878	1.1743X	3095693956	0.57424	33439365	0.94
P79	5.58521	0.9737	1.1527X	3095693956	0.57111	34821804	0.935
P80	5.7067	0.9708	1.1923X	3095693956	0.582428	35725596	0.939
P81	5.35017	0.9802	1.1205X	3095693956	0.560587	33477846	0.939
P82	5.7617	0.9798	1.1942X	3095693956	0.586286	36088383	0.94
P83	4.52434	0.9838	0.9676X	3095693956	0.517966	28405239	0.942
P84	5.1708	0.9871	1.0788X	3095693956	0.555351	32479152	0.942
P85	4.79658	0.9817	1.0106X	3095693956	0.529715	30128120	0.942
P86	5.42117	0.9759	1.1171X	3095693956	0.555499	34109768	0.944
P87	5.27178	0.988	1.2088X	3095693956	0.595938	33369252	0.949
P88	5.82251	0.9606	1.1214X	3095693956	0.487936	36340039	0.936
P89	4.7563	0.9948	1.0799X	3095693956	0.539237	29805498	0.94
P90	5.8472	0.9806	1.2593X	3095693956	0.573659	36687186	0.941
P91	5.14367	0.9742	1.0886X	3095693956	0.50876	32198440	0.939
P92	4.88012	0.9882	1.0193X	3095693956	0.500959	30722229	0.944
P93	5.19991	0.9958	1.1593X	3095693956	0.544615	32576344	0.94
P94	5.30285	0.9764	1.0605X	3095693956	0.495599	33179742	0.939
P95	4.09908	0.9982	0.9691X	3095693956	0.454456	25748477	0.942
