# Supplementary material for: The diagnostic yield of intellectual disability: combined whole genome low-coverage sequencing and medical exome sequencing
Source: BMC Med Genomics. 2020 May 19;13:70. doi: 10.1186/s12920-020-0726-x (PMC7236547; doi:10.1186/s12920-020-0726-x)
Supplement: Supplementary file 4 — Additional file 4: Supplemental Data Table S4. The QC of Medical exome sequencing. [file 12920_2020_726_MOESM4_ESM.xlsx]

## Sheet: MES_QC_DATA
Supplemental Data Table S4. The QC of Medical exome sequencing
Patient ID	total_base(G)	map_ratio	average_depth	target_size(bp)	coverage	10x_ratio	20x_ratio	30x_ratio	on_target_reads_ratio
P01	4.54737	0.999	147.5559X	12194232	0.998742	0.998016	0.995528	0.986872	0.817
P02	5.08613	0.9994	160.3981X	12194232	0.9963	0.946556	0.895656	0.850409	0.779
P03	4.45881	0.9993	149.742X	12194232	0.99615	0.95426	0.896941	0.841399	0.772
P04	4.74272	0.9991	163.6451X	12194232	0.997552	0.990152	0.972447	0.94135	0.771
P05	4.94102	0.999	172.9847X	12194232	0.998856	0.994969	0.983209	0.959648	0.744
P06	5.04641	0.9988	171.8207X	12194232	0.998748	0.992626	0.975365	0.944834	0.759
P07	5.30075	0.9992	181.7423X	12194232	0.997658	0.996501	0.995521	0.99164	0.774
P08	4.18226	0.9991	150.3622X	12194232	0.998803	0.998068	0.995357	0.985943	0.792
P09	4.82188	0.9991	156.5571X	12194232	0.997035	0.996522	0.994496	0.985665	0.74
P10	4.07479	0.9992	138.1736X	12194232	0.996935	0.996137	0.992787	0.979058	0.751
P11	4.65338	0.9986	179.4346X	12194232	0.996944	0.991383	0.971347	0.939085	0.829
P12	4.16383	0.9981	145.5119X	12194232	0.997004	0.996411	0.993669	0.981407	0.767
P13	4.14986	0.9981	150.9167X	12194232	0.998782	0.99822	0.996087	0.98818	0.801
P14	5.12517	0.9989	180.1544X	12194232	0.996974	0.996404	0.995156	0.990912	0.781
P15	4.14488	0.9984	141.7168X	12194232	0.996283	0.993695	0.990046	0.981958	0.801
P16	4.67801	0.9987	151.224X	12194232	0.998284	0.995555	0.989525	0.973825	0.769
P17	5.29345	0.9983	177.2125X	12194232	0.996968	0.996522	0.995544	0.991201	0.745
P18	4.17894	0.9985	147.8563X	12194232	0.998716	0.997891	0.993295	0.97679	0.77
P19	4.78916	0.9989	159.2753X	12194232	0.9988	0.998271	0.995155	0.984044	0.753
P20	4.91897	0.999	169.1701X	12194232	0.996886	0.996299	0.99413	0.984951	0.769
P21	4.21943	0.999	141.1711X	12194232	0.996278	0.993321	0.988813	0.976304	0.746
P22	4.08893	0.9987	144.5495X	12194232	0.998736	0.99803	0.993702	0.978171	0.78
P23	5.08624	0.9986	179.1141X	12194232	0.996922	0.99613	0.994589	0.989814	0.769
P24	4.84518	0.9982	152.1077X	12194232	0.99693	0.99627	0.992987	0.979659	0.749
P25	4.18122	0.9989	144.2316X	12194232	0.996811	0.996042	0.991846	0.975335	0.772
P26	4.58329	0.9988	157.2277X	12194232	0.996879	0.996079	0.991569	0.975648	0.771
P27	4.22207	0.997	145.0139X	12194232	0.996841	0.995297	0.991776	0.980587	0.765
P28	4.2646	0.9987	140.0893X	12194232	0.996807	0.995358	0.991982	0.981108	0.783
P29	4.85826	0.9984	163.117X	12194232	0.996634	0.994459	0.991521	0.985149	0.752
P30	4.7811	0.9982	157.5823X	12194232	0.997646	0.993772	0.988844	0.978411	0.752
P31	5.66276	0.9983	185.5222X	12194232	0.996037	0.992767	0.989409	0.984452	0.77
P32	4.17864	0.9991	142.8135X	12194232	0.996925	0.995814	0.993419	0.984628	0.777
P33	4.46962	0.9992	149.8559X	12194232	0.998662	0.997617	0.994613	0.984674	0.778
P34	5.25895	0.9989	173.43X	12194232	0.996218	0.993577	0.990857	0.986204	0.769
P35	4.54256	0.9991	154.5352X	12194232	0.998602	0.997566	0.995073	0.986839	0.783
P36	4.43738	0.9989	157.0118X	12194232	0.996951	0.99652	0.995454	0.991085	0.788
P37	4.39034	0.9972	148.9003X	12194232	0.997003	0.996308	0.992025	0.97489	0.757
P38	4.59618	0.9979	158.0446X	12194232	0.998819	0.998248	0.995373	0.985326	0.768
P39	4.23819	0.9982	134.4267X	12194232	0.998709	0.997992	0.993349	0.976224	0.76
P40	4.29236	0.9988	149.2338X	12194232	0.996931	0.996165	0.992098	0.976709	0.783
P41	5.07746	0.9987	173.362X	12194232	0.998644	0.998176	0.995969	0.987796	0.78
P42	4.60076	0.9989	158.2352X	12194232	0.996929	0.996304	0.994306	0.986288	0.781
P43	5.21692	0.9986	180.6335X	12194232	0.998782	0.998185	0.995629	0.986329	0.789
P44	4.50852	0.9988	165.3435X	12194232	0.996987	0.99651	0.995614	0.992975	0.812
P45	4.45259	0.999	161.2542X	12194232	0.996882	0.996334	0.995074	0.990671	0.797
P46	5.20459	0.9984	175.4282X	12194232	0.996955	0.996497	0.995673	0.992275	0.748
P47	4.5294	0.9987	163.795X	12194232	0.998846	0.99837	0.996745	0.990531	0.792
P48	4.51226	0.9971	150.1678X	12194232	0.998801	0.998132	0.994411	0.980454	0.777
P49	4.44761	0.9989	152.7846X	12194232	0.998799	0.998149	0.995412	0.985511	0.765
P50	4.80468	0.9992	169.0315X	12194232	0.9969	0.996278	0.994441	0.988085	0.783
P51	4.99937	0.999	175.3947X	12194232	0.998795	0.998098	0.995677	0.987816	0.787
P52	5.3298	0.9986	181.9098X	12194232	0.997031	0.99615	0.990988	0.973725	0.783
P53	4.19072	0.9987	145.5415X	12194232	0.998799	0.996981	0.984142	0.948711	0.791
P54	4.59103	0.9966	158.8152X	12194232	0.996964	0.996283	0.993552	0.982537	0.764
P55	4.12354	0.9985	139.9998X	12194232	0.996814	0.995851	0.989846	0.96704	0.781
P56	4.60534	0.9987	151.2703X	12194232	0.99879	0.997985	0.992755	0.974599	0.768
P57	4.53276	0.9992	145.9792X	12194232	0.996806	0.995049	0.989064	0.969361	0.775
P58	4.47243	0.9993	151.6383X	12194232	0.998746	0.997053	0.990503	0.970962	0.785
P59	4.33057	0.999	150.5151X	12194232	0.996985	0.991584	0.983697	0.965223	0.769
P60	5.01599	0.9991	165.3901X	12194232	0.996819	0.991462	0.985744	0.974549	0.744
P61	4.14809	0.9988	144.3196X	12194232	0.998217	0.99508	0.984702	0.958276	0.779
P62	4.62905	0.9991	152.9203X	12194232	0.995446	0.990854	0.985243	0.973337	0.759
P63	5.45584	0.9991	175.8717X	12194232	0.998823	0.998198	0.994918	0.98355	0.746
P64	4.34556	0.9993	157.6884X	12194232	0.99475	0.988935	0.983871	0.976422	0.798
P65	4.6797	0.9993	168.8421X	12194232	0.996597	0.99088	0.985942	0.978308	0.793
P66	5.12467	0.9991	170.7218X	12194232	0.996603	0.994705	0.991463	0.982972	0.775
P67	4.29267	0.9983	150.9471X	12194232	0.998825	0.998066	0.993225	0.976589	0.756
P68	4.15331	0.9983	143.5894X	12194232	0.998781	0.997813	0.990575	0.967248	0.746
P69	4.30017	0.999	138.4124X	12194232	0.99679	0.995612	0.991544	0.977637	0.758
P70	4.0897	0.9989	136.0428X	12194232	0.996853	0.996076	0.991542	0.973896	0.74
P71	4.1763	0.9883	127.3193X	12194232	0.998907	0.998271	0.995733	0.985259	0.732
P72	4.60245	0.9954	143.9044X	12194232	0.998913	0.998393	0.996939	0.99145	0.733
P73	4.32709	0.9948	137.5379X	12194232	0.998939	0.998333	0.996569	0.989052	0.731
P74	5.77692	0.9956	167.4889X	12194232	0.998935	0.998365	0.997372	0.994309	0.727
P75	4.25083	0.9994	141.6477X	12194232	0.996881	0.996205	0.992479	0.976274	0.768
P76	4.10464	0.9988	151.0982X	12194232	0.998803	0.998219	0.995754	0.986959	0.769
P77	4.71722	0.9921	151.5771X	12194232	0.998912	0.997994	0.991247	0.969582	0.734
P78	7.48657	0.9981	265.4309X	12194232	0.99889	0.998506	0.997349	0.992059	0.819
P79	4.08752	0.9982	123.313X	12194232	0.99892	0.998182	0.994588	0.981785	0.745
P80	4.25267	0.9965	144.8708X	12194232	0.998862	0.998319	0.997096	0.991898	0.766
P81	4.27358	0.9963	129.5086X	12194232	0.998644	0.991291	0.971536	0.933619	0.757
P82	4.21104	0.9977	138.4126X	12194232	0.997207	0.996459	0.995508	0.99148	0.761
P83	4.56682	0.9979	138.8146X	12194232	0.998873	0.998354	0.996657	0.988924	0.728
P84	4.06697	0.9941	123.4578X	12194232	0.998919	0.998346	0.995667	0.983539	0.738
P85	4.62418	0.9972	142.6432X	12194232	0.99715	0.996534	0.995801	0.992828	0.731
P86	4.2243	0.9991	155.6346X	12194232	0.996873	0.996339	0.994811	0.987335	0.817
P87	4.38789	0.9957	137.3414X	12194232	0.99897	0.998469	0.996984	0.990758	0.737
P88	4.16649	0.9968	130.7753X	12194232	0.99887	0.998369	0.996672	0.989533	0.737
P89	4.72007	0.999	176.1437X	12194232	0.998581	0.997536	0.995572	0.98969	0.84
P90	5.36631	0.9978	179.0506X	12194232	0.997389	0.996568	0.996218	0.995235	0.728
P91	4.25763	0.9993	137.6012X	12194232	0.996851	0.99623	0.992987	0.978248	0.757
P92	4.25083	0.9994	141.6477X	12194232	0.996881	0.996205	0.992479	0.976274	0.768
P93	6.08764	0.9964	197.8675X	12194232	0.998943	0.998583	0.998138	0.99642	0.734
P94	5.61352	0.9973	192.2199X	12194232	0.998948	0.998426	0.997022	0.99295	0.81
P95	6.23618	0.9974	200.2718X	12194232	0.998267	0.985832	0.957665	0.917019	0.814
